# Supplementary material for: Circulating microRNA Profiles as Diagnostic Tools for High-Grade Cervical Lesions and HPV Genotype Stratification
Source: Cells. 2026 May 6;15(9):849. doi: 10.3390/cells15090849 (PMC13162731; doi:10.3390/cells15090849)
Supplement: Supplementary file 1 [file cells-15-00849-s001.zip]

Archive with 1 entries (1 files):
- cells-4281931-supplementary.pdf
